# Supplementary material for: Hydrophobic Alpha-Helical Short Peptides in Overlapping Reading Frames of the Coronavirus Genome
Source: Pathogens. 2022 Aug 3;11(8):877. doi: 10.3390/pathogens11080877 (PMC9415614; doi:10.3390/pathogens11080877)
Supplement: Supplementary file 1 [file pathogens-11-00877-s001.zip]

Archive with 11 entries (10 files):
- pathogens-1807283-supplementary/
- pathogens-1807283-supplementary/Dataset S6.xlsx
- pathogens-1807283-supplementary/Dataset S7.xlsx
- pathogens-1807283-supplementary/Dataset _S1.xlsx
- pathogens-1807283-supplementary/Dataset _S2.xlsx
- pathogens-1807283-supplementary/Dataset _S3.xlsx
- pathogens-1807283-supplementary/Dataset _S4.xlsx
- pathogens-1807283-supplementary/Dataset _S5.xlsx
- pathogens-1807283-supplementary/figure S1.tif
- pathogens-1807283-supplementary/figure S2.tif
- pathogens-1807283-supplementary/figure S3.tif
