# Supplementary material for: Hydrophobic Alpha-Helical Short Peptides in Overlapping Reading Frames of the Coronavirus Genome
Source: Pathogens. 2022 Aug 3;11(8):877. doi: 10.3390/pathogens11080877 (PMC9415614; doi:10.3390/pathogens11080877)
Supplement: Supplementary file 1 [file pathogens-11-00877-s001.zip › pathogens-1807283-supplementary/Dataset S6.xlsx]

## Sheet: SARS-CoV
Dataset S6. Complete ORF list of SARS-CoV, deduced amino acid sequence of peptides, and predicted tranmembrane hydrophobic helices.
Virus	Sequence	Start codon	Frame	Start	End	Length	SOSUI predicted number	ORF aa (primary transmembrane hydrophobic helix, secondary transmembrane hydrophobic helix)
SARS-CoV	AY278741.1	ATG	+1	265	13413	13149		1a
				13456	13518	63	0	MSSTGLLIFTTKKLLVLQSS*
				13615	13689	75	0	MKRLFITWLKIVQRLLSMTFSSLE*
				14188	14358	171	2	MILRKRDFVSSTVILNIGTRHTIPIVLTVWMIGVSFIVQTLMCYFLLCFHLQVLDH*
				14581	14682	102	1	MLLFKLSNPVILIKTFMTLLCLKVSLRKEVLLN*
				14704	14787	84	1	MATLLSVIMTIIVIICQQCVISDNSYS*
				15391	15483	93	1	MLNQVEHHPVMLQLLMLIVSLTFVKLLQPM*
				15526	15636	111	0	MSAIYNTGSMSVSIEIGMLIMNSWMSFTLTCVNISP*
				15742	15828	87	0	MCSCLRQNVGLRLTLLKDLTNFAHSIQC*
				15964	16086	123	0	MLTHLQNILIRSMLMSFTCIYNTLESYMMSLLATCWTCIP*
				16096	16173	78	0	MITPHGTGNLSFMRLCTHHIQSCRL*
				16513	16695	183	0	MLAITYLPTLVLRDSSFSQQKRSKPLRKHLSCHMVLLLYAKYSLTENCIFHGRLENLDHH*
				16945	17079	135	1	MSFLAMLQIIKRSACKSTLHSKDHLVLVRVILPSDLLSITHLLA*
				17329	17403	75	0	MLDFVQNTTSILAILLNYQPPAHC*
				17788	17892	105	0	MTMSYSHKLLKQHTLVMSTASMWLSQGQKLAFCA*
				18169	18243	75	1	MVTLICLSPAKKLFVTFVRGLALM*
				18340	18453	114	0	MLTLKITQNSPELMQNLHQVTSLNILYHSCIKACPGM*
				18697	18798	102	0	MFSSGALRVTFRVTMTNIARYMEMHMWLVVMLS*
				19078	19197	120	1	MLHITINSLMVFVCFGIVTLIVTQPMQLCVGLTQESCQT*
				19561	19656	96	0	MWLIMLLIKDTLMDTPAKHLFPSLIMLFTQR*
				19657	19803	147	2	MVLMWRSLKIRQHFLLMLHLSFGLSVTLNQCQRLRYSIIWVLISLLIL*
				20206	20301	96	0	MNSYSDISSRAMPSNTSFMEISVMDNLAVFI*
				20521	20709	189	0	MLKFHSCFGVRMDMLKPSTQNYKQVKRGNQVLRCLTCTRCKECFLKSVTFRIMVKMLLYQKE*
				21118	21180	63	0	MLTFTSLWAISHGGQLLLQM*
				21247	21330	84	0	MAIPCMLTTFSGGTQILSSCLPIHSLT*
				21685	21813	129	1	MLQGFILLIIRLATLSYLLRMVFILLPQRNQMLSVVGFLVLP*
				21856	21945	90	1	MLLYEHVTLNCVTTLSLLFLNPWVHRHIL*
				21955	22101	147	0	MHLIALSSTYLMPFRLMFQKSQVILNTYESLCLKIKMGFSMFIRAINL*
				22288	22434	147	0	MMKMVQSQMLLIVLKIHLLNSNALLRALRLTKEFTRPLISGLFPQEML*
				22480	22614	135	0	MLLNSLLSMHGREKKFLIVLLITLCSTTQHFFQPLSAMAFLPLS*
				22732	22926	195	2	MISWVVSLLGILGTLMLLQLVIIIINIGILDMASLGPLRETYLMCLSPLMANLAPHLLLIVIGH*
				23005	23106	102	1	MHRPRFVDQNYPLTLLRTSVSILILMDSLVLVC*
				23257	23403	147	2	MLHLKLLFYIKMLTALMFLQQFMQINSHQLGAYILLETMYSRLKQAVL*
				23413	23535	123	1	MSTLLMSATFLLELAFVLVTIQFLYYVVLAKNLLWLILCL*
				23971	24045	75	0	MLEISFVRRSSMDLQCCHLCSLMI*
				24157	24315	159	0	MALELPKMFSMRTKNKSPTNLTRRLVKFKNHLQQHQLHWASCKTLLTRMLKH*
				24610	24780	171	1	MVLSSYMSRMCHPRRGTSPQRQQFVMKAKHTSLVKVFLCLMALLGLLHRGTSFLHK*
				24817	25017	201	0	MSLLASLTTQFMILCNLSSTHSKKSWTSTSKIIHHQMLILATFQALTLLSSTFKKKLTASMRSLKI*
				25018	25110	93	0	MNHSLTFKNWENMSNILNGLGMFGSASLLD*
				25207	25329	123	0	MRMTLSQFSRVSNYITHKRTYGFVYEIFYSWINYCTASKN*
				25399	25467	69	0	MACYWRCISCCFSERYQNNCAQ*
				26398	27063	666		M
				28120	29388	1269		N
				29545	29628	84	0	MCNIREDLKEPPHFHRGHAEYDRGYSE*
			+2	593	685	93	0	MWAKPQLHTAMFFFVRTVIREPVVIAMASI*
				734	1225	492	0	MNKTGTLSMAVVHSVNSLVSSMEVQSLAMSTTISVAQMGTLLIASKIFSHARASQCALFPNNLITSSRREVSTAAVTMSMKLPGSLSALIRATSTRHPSKLRVPRNLTLSKGNAQSLCFLLTQKSKSFNHVLKRKRLRVSWGVYALCTLLHLHRSVTICTCLP*
				1502	1603	102	1	MLAAIISVPTGFLVLVLILAQAILALLVTMWRP*
				1673	1738	66	0	MKRLPSFWHLSLLLQVPLLTL*
				1922	2068	147	0	MQQTTQFLICKEQLSPYLMVFLNSHYVLSTPWFILQTCSPTVSLLWHM*
				2195	2290	96	0	MLGRFSNFSLQVFLTSSRVKYRLLQITSRIV*
				2303	2380	78	0	MLLTRHSKCALIKSLSLAQSCDHST*
				2504	2620	117	0	MTQYLPLRRLFSRTVNSKHSRRPLIASQMELSLAHQSV*
				2804	2893	90	0	MNVLTKCLMKSALSTLLNPVPKLLSLHVL*
				2993	3295	303	0	MMLVKKTFHHVCIVPFTLQMRKKRTMQSVRKKKLMKPVNMSTVQRMIIKVSLWNLVPQLKQFELRKKKRKTGWMILLSNQRLSQNQNLHLKNQLISLLVI*
				3566	3781	216	0	MQVRTSSFLRQHMKISIHRTSYLHHCCQQAYLVLNHFSLYKCACRRFVHRFILQSMTKLFMSRLSWIILIT*
				3902	4054	153	1	MRLPQHWKKLSFLPISYSCLLISMVSFTMILRTCLEVKICLSLRRMHLTW*
				4634	4699	66	0	MLLLHIMDTSLRHQRHLRSTL*
				4964	5029	66	0	MDSSLVQHTWMVLMLQKLNLM*
				5033	5146	114	1	MRVRLSLYYLVMTHYVVKLSSTTILLMRVFLVGTCLL*
				5267	5392	126	1	MHQHFKRLIIEPVLVMLLTFVHSYSLTVIKLLASLVMSEKL*
				5408	5482	75	0	MLIWNLQSEFLMWCVNIVVRKLLP*
				5522	5587	66	1	MIILRQVFPFHVCVVVMLHNI*
				5789	5932	144	0	MFSTRKHLTLQPSSLCRINSMELLTQRLNQNWMGIIKRIMLTIQSSL*
				6470	6541	72	0	MRILWLLMWKTQALPLRNLMSFH*
				6569	6634	66	1	MVLLQLIVFLGVKFWLMSNHS*
				6707	6850	144	2	MCLHYCSNCVLLLKVPILELELHYLQLLLKIVLRVLLNYVWMPALIM*
				6986	7072	87	1	MALENCILIRLTLLLWISVKVLFLAAFV*
				7499	7684	186	1	MSMQMEAVASARLTIGIVSIVTHFALVVHSLVMKLLVICHSSLKDQSTLLTSHRILLIVLL*
				7688	7768	81	0	MARFTSTLTRLVKRPMRDIRSPILSI*
				7826	7888	63	0	MASPNATSLLLSLLLCTTVS*
				7970	8056	87	0	MLMSTPFQQLLVFLWKNLRHLLLQLTAS*
				8075	8185	111	0	MVSFLHSCQLPDKVLLIPMLTQRMLLNVSNFHITLT*
				8591	8755	165	1	MMVTQMKSLVTKPFRMVSLVTSFLLMIVLQINMLVLTHGLASVVVHTKMTKAAL*
				8828	9013	186	2	MVTSCIFYLVFLVLLATFATHLPNSLSIVILLPLLAFLLLSVQFLRMLWANLCHIVMTLIC*
				9056	9121	66	1	MCLWMVPSYSFLTLTWRVLLE*
				9548	9616	69	0	MMFHSWLTFNGLPCFLLLCLFG*
				9698	9769	72	0	MELHLVPSRRLLCVPFCSTRKCT*
				9911	10045	135	0	MTLATQVLMFSTNHHRHQSLLLFCRVVLGKWHSRQAKLKGAWYK*
				10067	10330	264	1	MDCGWMTQYTVQDMSFAQQKTCLILTMKICSFANPTIAFLFRLAMFNFVLLAILCKIVCLGLKLILLTLRHPSINLSVSNLVKHFQF*
				10409	10516	108	1	MDHVVVLVLTLIMIACLSAICIIWSFQQEYTLVLT*
				10592	10666	75	1	MFWHGCMLLLSMVIGGFLIDSPLL*
				10850	10951	102	0	MSLHHLMLLDNALVLPSKVSSRKLLRALIIGCF*
				11021	11176	156	2	MLSCHLLLVLWQLLHVLCCLLSISTHSCACFCYLLLQQLLTLIWSTCLLAG*
				11702	11791	90	0	MLSSLTLSCWVLEVNHVSRLLLYSLKCLT*
				11882	11971	90	0	MIFFLQKTQLKLSRRWFLFCLFCYPCRVL*
				12149	12223	75	0	MWLNLSLTVMLPCNASWKRWQIRL*
				12320	12388	69	0	MMHLTTLSTMRVMVVFHSTSYH*
				12425	12589	165	0	MVPTRTLVMVTPLHMHLHSGKSSKLLMRIARLFNLVKLTWTIHQIWLGLLLLQL*
				12689	12871	183	0	MTMHLPTITIRREVGLCWHYYQTTKISNGLDSLRVMVQVQFTQNWNHLVGLLQTHQKGLK*
				13268	13366	99	0	MTQWVLHLETQSVPSAECGKVMAVVVTNSANP*
				21152	21217	66	0	MVDSFCYKCKCIIIGSIFNWG*
				25070	25153	84	0	MALVCLARLHCWTNCHRHGYNLALLHD*
				25268	26092	825		3a
				26117	26347	231		E				s
				27074	27265	192		6
				27638	27772	135		7b (MNELTLIDFYLCFLAFLLFLVLIMLIIFWFSLEIQDLEEPCTKV*)
				27779	27898	120		8a (MKLLIVLTCISLCSCICTVVQRCASNKPHVLEDPCKVQH*)
				28130	28426	297		9b (MDPNQTNVVPPALHLVDPQIQLTITRMEDAMGQGQNSADPKVYPIILRLGSQLSLSMARRNLDSLEARAFQSTPIVVQMTKLATTEELPDEFVVVTAK*)
				28583	28795	213		9c (MLPPCYNFLKEQHCQKASTQREAEAAVKPLLAPHHVVAVIQEIQLLAAVGEILLLEWLAEVVKLPSRYCC*)
			+3	7374	7436	63	0	MEELCSYHGWLHLFDLHDVL*
				9576	9668	93	0	MVCHVFSYCAFLDNSNLCILYFSEALPLVL*
				13599	21485	7887		1b
				21492	25259	3768		S
				25332	25454	123	1	MLLLQVLFMLQQRYRYKPHSLSDGLLLALHFLLFFRALPK*
				25689	26153	465		3b
				26451	26516	66	0	MEPSNRFPIPSLDYVTTICLF*
				27273	27641	369		7a
				27864	28118	255		8b
				29415	29492	78	0	MGYVNVFAIPFTIHSLLLCRMNSRN*
