# Supplementary material for: Hydrophobic Alpha-Helical Short Peptides in Overlapping Reading Frames of the Coronavirus Genome
Source: Pathogens. 2022 Aug 3;11(8):877. doi: 10.3390/pathogens11080877 (PMC9415614; doi:10.3390/pathogens11080877)
Supplement: Supplementary file 1 [file pathogens-11-00877-s001.zip › pathogens-1807283-supplementary/Dataset S7.xlsx]

## Sheet: MARS-CoV
Dataset S7. Complete ORF list of MERS-CoV, deduced amino acid sequence of peptides, and predicted tranmembrane hydrophobic helices.
Virus	Sequence	Start codon	Frame	Start	End	Length	SOSUI predicted number	ORF aa (primary transmembrane hydrophobic helix, secondary transmembrane hydrophobic helix)
MARS-CoV	NC_019843.3	ATG	+1	490	849	360	3	MCPSGWLDTLDTSQVLVCTWLRGSLLVKIHSWLTNWLIALVQMAAWLAQLCRASLLVCSSLMTSNLSQESKIFSCASMAVVVITTPHSTMSETTPLALSGWTILRRILKANMPRICLRS*
				859	927	69	0	MSLQLTNTCVALMENPLVPTHF*
				1039	1161	123	1	MLSVKTFHILSNLFLLLIVWSKRMVLKTLLLTILLLDAKF*
				1234	1404	171	0	MVRSHLRTQPTFTTPHSLSVEVVVMIPGLQGMLSKGLPVDVGHHIQLMMSKSNHLA*
				1414	1566	153	2	MLFFVLLAPLLRVIAVLLIANIQLLSWLVTFLNAVMLLLILSPSHLSLVA*
				1759	1857	99	0	MLSSQFSLEPQLMLTKYASFSKVSPLTSCVII*
				2047	2145	99	1	MLTACCTEFFLMTWILVCHPLVNYFLIALIFQ*
				2323	2397	75	0	MPMCTLHKGLWWSMAKFLHLSNKC*
				2722	2847	126	0	MSLLVKNCLCVVRKKTDLPSTLLALMVMLYRLSLDLREVHL*
				3271	3375	105	0	MRLLTTSGLLQLMKRSLSMKQKMLLNLCKKKHNQ*
				3532	3654	123	0	MRLIPNRHRMLLLNLRGYAKSVMLTLCPILNIRLLQSALP*
				3709	3831	123	1	MLLTHILSMAVVSLVLLMRLQKGLSKKSQMSIFWLKGRYK*
				4129	4305	177	1	MMGYVAQYVKLKIMVLLFLCAQTTLLTLKFLGTRVLIILRSFLQLTVCNIIATRLRTL*
				4306	4380	75	1	MISYNRLISLLVLYLCLWDMCLMV*
				4828	4890	63	0	MVLIFLTPFLMRNRMVTVYI*
				4909	5040	132	0	MKQRRLKSYMAPLILLSYTDSIHLRLQSMGGRWLCVIRYVLSN*
				5185	5310	126	1	MAIAHLVLQMMPLGYFIPCLQRLSYAVLHAWFGESGAMSVA*
				5647	5793	147	1	MYFSPAKNTVAIVMSYGILWTVISEQRLIPTYLLSMLRMVNTLQVNHP*
				5974	6126	153	2	MCCWLSLTLMTLFIRMVPCIKANQFFGSIKHLMILILISSIELVCVKFLT*
				6271	6351	81	0	MSVSLLMIQVLPLLSICLKKTYIHCM*
				6385	6462	78	1	MYFLLCLDCTPLSQVILTLLQLPDL*
				7273	7347	75	0	MLCLVPSGYSPTFQWRVWYECIIC*
				7390	7758	369	2	MVAKIRHACSAIRGTDLLELKLLPLSVVENVRFISQQMAVFHSVVGIIGIVWIVTLQVWGIPSSVKKSQMTSLPPYAGLLTLRIDHIIMWIPLQLKRLLFSLIIVETVNHSTSGFPSALLQI*
				8134	8265	132	1	MLRPMKLLTLCSMLINMTYKLLMRATIIMYPHMLNLIVCLPAI*
				8284	8358	75	1	MRLQLTKLSCVILMVLAFGTLLHI*
				8449	8538	90	1	MIISYQLDSLLTKLLVVLLHGLMRCVTLR*
				8695	8790	96	0	MISALLISTGPSHNGIMSMLVVSMTTLSHAH*
				8929	9015	87	1	MRYPIRVSLIVVAFFHLSALCLGMQRAV*
				9202	9321	120	1	MHKRVFVLPQMARGPFLMTTILIDLVSIVALILLTLSGG*
				9562	9651	90	1	MLHSILLMSLHLLCMFLGTLCSGLSFPYG*
				9739	9828	90	1	MVSLIVVSRTLPLISLLLTRTLMQLLETL*
				9832	10002	171	0	MMPIHDFWGCLTSISTSLVLWKQPLIVKLQHVILLKPYKHTARLVVIFFTNHPTVA*
				10534	10614	81	1	MVHIPVQHLMVLCMVPLWINKCTKFS*
				10720	10782	63	0	MNGLLPTNSLNLLALNPLTC*
				10819	10947	129	0	MRSNNCILGSRESKSLAVPCWKMNSHLRMLICRLWVWLCRVV*
				11254	11316	63	1	MLICALHILILVSTLVCHLY*
				12367	12459	93	1	MFLMVSFLTLGMVVYLLVSSHCVLQINFAL*
				13243	13431	189	0	MSLVFVNIRVSLSKSLLSVSVTLWDFVCQIPPVMSVNIGLDMGAIVTRLGKQHCPNLKIPIF*
				18301	18384	84	0	MWHQCASTIRIFNWCELCCSASWCCRH*
				21697	21762	66	0	MVICMFTLQDMLQAQLHKSCL*
				22264	22419	156	1	2c(MLICTAAICFNLPPCLFMILLSIILSFLTVFVLSKVIEKLGLPSTYINFNR*)
				22480	22716	237	1	2d(MICHNSTAHMNPSMLNLEFIQFRLSKQNLLAQLWNRLKVLNVIFHLFCLAHLLRFIISSVWFLPIAIIILPNCFHFFL*)
				22717	22779	63	0	MILLVVKYLQQQLLATVILH*
				23185	23256	72	0	MVQTPIVFAPSLNLLMTQKLPLN*
				23386	23601	216	2	2e(MMATTTVCVLVLVFLFLSSMIKKLKPTLLYLVVLHVNTFLLPCLNTPVLRDQCLNGEILHMAPFRHLLVVS*)
				24184	24321	138	1	2f(MIACSKVQHQLVILFVLNMWLVTKYYLLLWMLIWKPRILHLCLAA*)
				24691	24825	135	0	MLLLHSSLFVPNQLLFPLNWLKIKSMSVSRHNPSVLDFAVKAHI*
				24841	24951	111	1	2g(MPLMAFTSCMLVITLATTLRLFLLMVFAMQLTLLIV*)
				24961	25083	123	1	2h(MATLLKLITLGLLMSGHILARPSMHLSPLPPLILSMLHHR*)
				25852	26181	330		4a
				27706	27768	63	0	MCAMYDRLQYPVSSARIILV*
				27853	28512	660		M
				28762	29100	339		8b
				29290	29415	126	0	MLLLLKIRCATSALPPKVSTWCKLLVFADQETSRETLVIFN*
				29521	29787	267	2	MMIMATLCTSFGTVEPLNLTQRIPTTISGWSFLSKILMPTKPSLRRKRNKRHQKKNQQTKCLNLQRSSVCKVASLSALAPVQVFSLVQ*
				29791	29925	135	0	MLTLISVTQSNKIAAIVCVWQPHLTIACPLLHRMESCCNYSAIR*
			+2	4688	4768	81	0	MSCVFGFTHDTAVNNRSLSDCRWCKF*
				5258	5368	111	0	MLFCTHGLERVVQCLWHKRCCSTRLKSLLLRGCANC*
				6821	6889	69	1	MHNYGIVVFCVSLVCLQSGLIK*
				7349	7426	78	0	MPLAFTQVLSACNQWLQRYGMLALL*
				8780	8899	120	0	MPIDSCSNCWSCWCSHSRRTYYIGLGEQSDNFLCFSSLC*
				13643	21514	7872		1b
				25337	25450	114	1	MAVVHLAWFHCWACCLSSMRLLHTVLHWLWHKLYGKT*
				25532	25843	312		3
				26093	26833	741		4b
				26840	27514	675		5
				27590	27838	249		E
				27989	28075	87	0	MSLKCLFYGSYGHLPWRYQYLAPFIQLI*
				28286	28378	93	1	MATSKWLACISVLVTTTDFLMKSPWPNPMC*
			+3	279	13454	13176		1a
				13494	13586	93	0	MSSLGHLTSATIRLRLLVLENTTRLILVGL*
				13857	13973	117	1	MVAVMLPTLKINSGLILLKIPVLLVFIINLENVYAKLS*
				14229	14369	141	1	MILLIIRYNSLRSTLNIGIRRITQIALIVLMTVVCYIVLISMYCLL*
				14745	14840	96	1	MVMLLLQIIITILIICLLCVTSNKCCSAWKL*
				15048	15110	63	0	MLLVLRIELALLQACPYLAQ*
				15234	15326	93	1	MLIIRILWVGITLSVIELCLICVESSLHSY*
				15336	15401	66	0	MALVVLQGTDFIAWQMSVLRC*
				15408	15677	270	0	MFYVVVVTTSNLEVPVAEMPPLHMPIVSLTFCRRQLLMSVHLWVLMATRLLTKKLKTCSLICMSMFTGALAQTPNLLINTMLFLISTFL*
				15690	15827	138	1	MTVSFAIIVIMQLRVTLLEYRILRKRCIIRTMSLCLKLNAGWKPI*
				15840	15944	105	0	MNSVHSIRFILRMATMVTSFLIQTLQEFCLPVAL*
				16653	16769	117	0	MLLPPSKKLLVSANYYLCGRLASPNHHSIVIMFLLVII*
				16944	17087	144	0	MLKLLGCTQPLRYLKSSQVMLPTSKNQVIVNMSLFRDHLALAKVILL*
				17235	17405	171	2	MTGLKLMRQILNICLVLLMLYQKLLPIFWWLMRLVCALIMIFQLLMHVLKLSTLSM*
				17763	17936	174	2	MLCLVQCWVLPLRLLIPHRVQNTSTLSSVKQQIRHMLTTLTDLMLQSLVPKKVFFVL*
				18144	18242	99	0	MSHTLVLFPGWALNSMQQFLDILSFSLLVKRL*
				18672	18752	81	1	MPAGLIPAVMIMSTTLSLSMFNSGVM*
				18990	19070	81	1	MILAILKEFLLLMTLWLIGIILMHSP*
				19125	19289	165	1	MGSAYFGTVMYQNILIMQLYAGLTHVCILSSICQVVMAVVCMLTSTLFIHQHMM*
				19452	19646	195	2	MLQSTESIWKHIILSLHQVSAFGVIRPLIFIISGLLLQKFKVWKTLLLMLLNKAILLVLRVNYL*
				19656	19733	78	1	MIRSSPRVALMTFVCLRIKPLCLLI*
				19746	19913	168	2	MLSVLYARIPISNCYTIYKQTFATSSSFGIMNVAIFMVLLLLVYVSTLILMLIQL*
				20115	20270	156	2	MSLLILLSVFTLRVALVVTSYPFLTWRKTFYLLIVMFSLRSMAWKTMLLST*
				20568	20663	96	0	MDRFKPSTLDSRLLQIGNLVMQCHPSLKFKM*
				21030	21116	87	1	MSQRLYSLLTCVTSLIIILLLVGLLLLK*
				21144	21224	81	0	MNLWENLLGGLFSAPMQMHPHLKDSS*
				21456	25517	4062		S
				25611	25811	201	2	MYLSIVRIILVACLGLVLKLPKLIQLVFIQIFELTSHLQNQLVLNQFLSILSQLQLMMVLPNMLLV*
				26112	26384	273	2	MFPLPPALKFIRAKRGRGAILQLRNCATLSVDFLFCAMKTLVLLSNQHTMSGLHFQTPTCGIYVRVIIYTQFTIGLNLMAANLFLSTILL*
				26451	26750	300	0	MSDLSYMSSPCCAKLLFLMHQRSTVLTYIDLSLCIELTRQSLLLRIGFSFRDFPFTIVASLYICQSLNCMHWMMLLAITSLQCHALELTLNKCLLLLWP*
				26751	26879	129	0	MLSPYGLPIRVINKLFILIPFYIIQDFNELWLSRRLYLNPSS*
				26976	27083	108	1	MCVSFPYYYCYVKILVVAALSELWFSISLFCITFY*
				28566	29807	1242		N
