# Supplementary material for: Hydrophobic Alpha-Helical Short Peptides in Overlapping Reading Frames of the Coronavirus Genome
Source: Pathogens. 2022 Aug 3;11(8):877. doi: 10.3390/pathogens11080877 (PMC9415614; doi:10.3390/pathogens11080877)
Supplement: Supplementary file 1 [file pathogens-11-00877-s001.zip › pathogens-1807283-supplementary/Dataset _S1.xlsx]

## Sheet: HCoV-229E
Dataset S1. Complete ORF list of HCoV-229E, deduced amino acid sequence of peptides, and predicted tranmembrane hydrophobic helices.
Virus	Sequence	Start codon	Frame	Start	End	Length	SOSUI predicted number	ORF aa (primary transmembrane hydrophobic helix, secondary transmembrane hydrophobic helix)
HCoV-229E	LC654445.1	ATG	+1	6568	6630	63	0	MLLAVFCCSDDKHSWCFSRL*
				7762	7851	90	1	MAVVTVWSCVFDSILFVLFHALFYARCSE*
				8764	8865	102	1	MDLVCCIFNCVYFFCSMVVVCLVLSCYVDRFVT*
				12709	20562	7854		1b
				24079	24738	660		4
				24985	25662	678		M
				26950	27012	63	0	MVRSELLLINMIPCFGLTRI*
			+2	293	12544	12252		1a
				12668	12844	177	1	MTRSILLNVALSQLWTTSSPCITYLKAVMLLLSMISLLGMRAEPFMVMLVDRILLNTP*
				12875	12949	75	0	MKKIVEFLRRYWFLLVVVILITLK*
				13022	13087	66	1	MQCLSVLLFATKWCSKELLVF*
				13109	13195	87	1	MGISMTSVILYCVLLEWEYPTARHTMLI*
				13292	13495	204	1	MISQNIRRFCLTSTLSIGDRIIILIVLIAMTRCVFCIVQILTHSSQPQFQTQLLDLCAEKCLLMVYP*
				13814	13888	75	0	MLQLKILIIIVTTDLPFWILDKLA*
				14399	14464	66	1	MSHVVRLVINFIDLVMSLLKF*
				14483	14575	93	0	MVGFILNLVVQLLVMQLQPTPILSLIYFRL*
				14630	14740	111	1	MLRSYRDNSMIIAIEIVMLMNLLWMTFMVICKSIFL*
				14753	14857	105	1	MMVLCATIRLMLNLVTLLILVLLKPLCIIRMVCL*
				14939	15067	129	1	MKMVSIIYHIQILAVLFLLVFLWMTSLRLMLSFFWNAMFLWL*
				15068	15130	63	0	MHTHCLSILNLSTGRCFTHC*
				15200	15289	90	1	MNMSLSFGMKAFMLVCMRSLQYYKLLVFV*
				15533	15661	129	1	MSLVCTKVLLWVPWTLMSLTNFLPLIGLIFATTSWLMMQKSH*
				15965	16432	468	4	MLLHLERQQWQTRRNIPPFTSCTHHLMLVMLMQILYLITNLLANSVSPQYRVLLVVENRIALLVLVCITLERGSCSLLVLTLLLIRFVQKLSQPIVLISVHVLFLHVPELSVIVVLNLTTLVHNTCLVLLMRYLKLMQTLLSWMRCLCALTMTCL*
				16466	16549	84	1	MLVILNSFQLLEFLSLKVLWNQLTIML*
				16643	16720	78	0	MKTSLYLSKKLVSSASKSLNAVVFR*
				16754	16837	84	0	MLLSDLYIKTPHGARLCLSHLTIVKIM*
				16895	17050	156	2	MTMLYSHRHQILLMPVMPIVLTLPLLEQRKVFSVLCLTELCLMHLSSLKLL*
				17126	17191	66	1	MPLLICHCLIDLRLVVTWLFK*
				17249	17323	75	1	MLACLVVIVCSVLETLPCVMSEVG*
				17330	17416	87	1	MWKVHMSQVTMLALMYLYKLVFPMVLIL*
				17723	17785	63	1	MTIVALNMHWAVTMFITHMS*
				17804	17887	84	1	MLVHSPIITMRFVMFIEMNTLLLVMLL*
				18164	18268	105	1	MAKWKACVYFGIVMWICTLNSQLFAGLTHVHDLH*
				18284	18358	75	1	MVVHCMSITMHFTLLLMINVLWLN*
				18509	18622	114	1	MLSHIIFLLKLVLIFGFLPRLIVIICGRHSQMSIYKV*
				18944	19036	93	0	MFVLVTIIVYKVHTNVLLSQLMLCYSLLLL*
				19166	19261	96	1	MVNMLIIMMVFIPKVVIYKTFCLAAQWKKTF*
				19472	19540	69	1	MILVLRLFVLTWICCWMILFLY*
				19628	19723	96	0	MPLLHSILSCRVQNGNAGILCLVFIRHNVCA*
				19784	19852	69	1	MLLNTLNCVNILTVPRYVFLII*
				19883	19969	87	0	MVLHQELLFLKGGCRTTQLLLTMMLLTM*
				19973	20038	66	1	MLILVLLVIVQPFIWKTSLTC*
				20054	20170	117	0	MVGQRQLMVKMFQKKDFSLTSMVSFVKNLPSEVQLLLK*
				20198	20320	123	0	MNLYKDFLFGLCFALLLIRHHQKPLLSELTILVISHKDLL*
				20564	24079	3516		S
				24740	24973	234		E
				25331	25408	78	0	MQSLSQPCWDRHTINPFNKLQQALL*
				25676	26845	1170		N
			+3	348	434	87	0	MAVLLLRKPSAVIARPLAMVLGHADLFH*
				549	632	84	0	MGGWFFPIQITFWRNLMLSSVREVVVM*
				1305	1391	87	1	MLIEWTHSASMYAIVLLMSVVWPCWVLK*
				1452	1583	132	1	MFMMTSLLKANHGLFARLKTFLALVGLLLFLHLNNLKSLQVNL*
				1671	1796	126	1	MCLTCLSQLFKLSLTVLLKLVLLPVKHLTRFLTMSCLIMRL*
				1854	1976	123	0	MQQLLLVPLKKLNLHVLNVAMLYLQSPTIIPNFLMKGILL*
				1983	2045	63	1	MWRTLLVTVTSVLWPVQIVC*
				2271	2378	108	1	MLTNGMIFADNIVTSLGLRMITRLLSVFWISLMLL*
				2448	2516	69	0	MAAKYGMVLLKMLTMLETGLSR*
				2754	2846	93	0	MTGLSPLVLLRVLTCQLQTLHILTLKKLNF*
				2895	3017	123	1	MSTSFIRRMVFIIHQMVLTFYLLHLQKPLVVKFHFLMTLK*
				3081	3185	105	0	MFVKRQLARKLNMKVTGIAFVRLFNQHFLLFHAM*
				3309	3380	72	0	MLLTKLKKSIAFLTLRQWMLNMR*
				3594	3752	159	2	MLVCVCIDFLKTYTLVLWLWIINVVVPVVGLKNRELFCFVRPLRRRFLMVLV*
				3939	4103	165	1	MVLVLTRFSPGQMMHLILFVLRMQIIMQKMKYLLHQLKTQLIQYLRKNLLLKRS*
				4509	4592	84	0	MFVIQKKLKFLFIQTQKFVRLRILCLV*
				4677	4787	111	1	MVNLVTLQKTCCVSLMTNPLFCLLTLCLLWMTVVWL*
				5259	5369	111	1	MLIGSNFMALKMLLLLQQLIIVLLPMKVLLLMVLEC*
				5703	5783	81	1	MVCKLVIVSMVLSTIHVLKVLEVELL*
				5886	6005	120	1	MTLQRNQCMMVIVLLNMIFLCCLSHQLLWLVIMLHLLVQ*
				6033	6110	78	1	MKMHRSSLILVIFWFIILLFFSHGY*
				6363	6452	90	1	MVMLSQTLSRMITVMVHWAARCVFLVIKS*
				6666	6929	264	2	MLFVMNCLSLLLLLRLFLLSDMCFLVVKTQIALLVLRVLDLRDSLLTQLLMVCNVYFMLMQMVVVSFVRNIDFSVLTVTLMVMAARL*
				7272	7349	78	1	MVSYTRHTSMYYVIALVKILMLICL*
				7389	7559	171	2	MNLLVLFLMHIVVTCCYLICHLTTLSVRMLNLRKNYQLMTWRVVCVQVLRLLMPMF*
				7680	7760	81	1	MKTKLLRKYLQLALLLSKVLVMLVIH*
				8109	8186	78	0	MLVFVMTFLESQHLKSAFLLLLVLD*
				8205	8378	174	0	MFIVITQSLWKVLCHTVQYKLMHIINMIMAILLSCQKLLHKALALEQYVLLLPNTAA*
				8397	8570	174	2	MQVCVLALTSGLLMMDVLAMVTFVVLVCGILYLTYFPCFHLHSLLLQCQVKFYLIVH*
				8721	8789	69	0	MPYCISLLLEAYAMHGFGVLHI*
				9015	9098	84	1	MLLAIIDTSTIVVMQMKLITVVLVMPI*
				9132	9263	132	0	MTSCTHLRLSVMVLHYRLVCAKWHNHLALWKNVLSVSAMETLC*
				9264	9335	72	1	MGCGLVILFIAHVMLSHLTQLLL*
				9603	9698	96	0	MVRVVLLATILKMARWNLFICIKLNSEVVVM*
				9711	9779	69	0	MVLCMVVLKTNLIFKLNLQTRC*
				9819	9905	87	1	MVAHGGLKVINCLWSIIMSGHRLMVSQL*
				9906	9986	81	0	MVKTLFPFLLLKLVSVWKDYFMLFKF*
				9990	10121	132	1	MDLVVNKFWVILVSMMSSVLMKLSNKCLVLTCKVVKPLVCLNP*
				10377	10706	330	4	MFLLCKWTSRVLLTFLFVFLLHCCILGALLKSAVHIGALICSHSLLFYTLHCIVMTTLVCWLCYFVQFLMNGILVLSFLEFVVLVLHFYQWNTCLTLMVLKLCCCFTCC*
				11301	11426	126	0	MLQKLSLTGSHLFKRKLTEWLNKLLQLCTKKHVLLIENQKL*
				11604	11726	123	0	MVLCTTLVLFGYYRKLRIMTVRMCILKMLQRKTRKYLFGL*
				11814	11888	75	0	MEALLVKVMLYTTMKVDVHLCMHM*
				11910	11978	69	0	MLNGNMTLVWLQLNWNHLADLL*
				12225	12389	165	0	MVLVVVRLLLVPLILTPRRTHMVARLFVFIAEHMLHIQPWTVFVSIKVSGYKCL*
				14196	14273	78	0	MSKIHSSYQKCHCCYRHYQVLWRLG*
				20586	20744	159	2	MPCCILLVVKLQMGRTLVTLFATAVLVIRKMYLLLRVVVIYPPTLHLIIGSS*
				20856	21014	159	2	MVLGEVLVKVFIQMLRLMSYVTTSILKKTLDVEPFCLKHLMVLLCFIVPTTL*
				21090	21197	108	1	MKLRLLLWVHYLRQFVSLLFHAQDIFILMAIAISL*
				21222	21317	96	1	MSLMLQPLFVLLRWLLMLTFWLMCHKLLLLI*
				21369	21725	357	3	MYQMVFIPQALFNPLSYLCLLCRYLFITNTRLLCCMLTSNISVALASAITVVLLLLILHWPILMKLKGPCVLTHHTSLPDSSTMPSFLGGVLVLTREIALFLLAKLLTLLNLAVYVFR*
				21912	22142	231	3	MMYLVWVLFALAMTPFLMELRTHQLQVTFWVLKMLLMAPSTLSLPVTHQISLLFISKLLLVLCCLKTLLVTAFLML*
				22260	22373	114	1	MFHMIVFQLLSQLICLYPPIGPLLSRLSIYKLQVHLS*
				22389	22469	81	1	MFAMVMCAVLNCLSSTLLLVKLLKTP*
				22497	22634	138	1	MLVRCSLLTRKRLHLLMLVVLVTTTLAVLYLACPEVVVEWLVAVP*
				22749	22814	66	1	MALWFCLAPLMLNVWPCIQVL*
				22893	22964	72	0	MLHCRLMFYKKIREFLLHLLIKQ*
				22977	23090	114	0	MPLLVLMMLLHKLHKLYKQLLLHLIRSRMLLINKATH*
				23301	23471	171	1	MSVSNPSLSGMASVEMARTFSHLLMLLLRGLFFSILSCCRHNIRMLKRGLGCALMV*
				23601	23687	87	0	MSHLLTFLALSCKLLCQSILMLIRRCKN*
				25698	25790	93	1	MHLNHNVVVRVEYLILFIALCLLIVNNLGR*
				25851	26225	375	0	MFKNVSELERANGWICHPSYIFIILAQDLIKMQNLESVLKVLSGLLLMVLKLNLRVTVLGARIQNQRYHTSIKSSQMVLLLLKNLTPVLLPVLSQGLRVVVVVNPNLNLGILQVTETITVRMTS*
				26454	26633	180	2	MSHNVLAPETLTTTLEVQVLWPMVLKLKATHNLLSLCRLQLLCFLIVTLFPKSQATLWS*
