# Supplementary material for: Hydrophobic Alpha-Helical Short Peptides in Overlapping Reading Frames of the Coronavirus Genome
Source: Pathogens. 2022 Aug 3;11(8):877. doi: 10.3390/pathogens11080877 (PMC9415614; doi:10.3390/pathogens11080877)
Supplement: Supplementary file 1 [file pathogens-11-00877-s001.zip › pathogens-1807283-supplementary/Dataset _S2.xlsx]

## Sheet: HCoV-NL63
Dataset S2. Complete ORF list of HCoV-NL63, deduced amino acid sequence of peptides, and predicted tranmembrane hydrophobic helices.
Virus	Sequence	Start codon	Frame	Start	End	Length	SOSUI predicted number	ORF aa (primary transmembrane hydrophobic helix, secondary transmembrane hydrophobic helix)
HCoV-NL63	LC654455.1	ATG	+1	256	12438	12183		1a
				12448	12525	78	1	MARTSISVFVLLTFIIKMFHSWVSV*
				12661	12738	78	1	MISLLGKMAESFMVMLVDIILLNIL*
				13003	13089	87	1	MVTFMILVILLLAYLIWVFPVVHHIILI*
				13186	13374	189	2	MISLNIKKIYSISTLSIGVLIIILIVVTVMMICVLYIVLILIHYLLQLYQVLLLVHYVVKFL*
				14005	14067	63	1	MLLVVKNVLELLVVFLCCLQ*
				14119	14184	66	1	MPLLLLVLPNFMVVGIICCVL*
				14188	14256	69	1	MVLKTLCLWVGIIPNVIELCLT*
				14293	14358	66	1	MLIVVLQQIGFIGLVMSWHKF*
				14377	14469	93	1	MVVFILSQVVRLLVTLVQLMLILFLTFFKP*
				14839	14937	99	1	MVPIICLTQILVGSCQLVFLLMMLLRQMLLFC*
				14962	15054	93	1	MHTLFQNTLILNIARFFTYYLIGLSILTKI*
				15055	15300	246	2	MRVFLNLFLLHFLIIKKISFGVKIFMLVCMKILQYCKLLVYVLFVVHKLYFVVVIVCVSLCCALNAHMIMYLVPTTSLFWL*
				15307	15369	63	1	MYVMHQVVVLVMSKNCILVV*
				15469	15693	225	2	MLKFLIGLQRLIGLMLGTINLLMMLKIHLDSLRLKLLKLKKRVLSLLMLLQLLKRLLDLKNCFLVGKVVKLNHL*
				15859	15999	141	0	MSNLYAHQLLQTKRSILAFINCTLLLMSVMHMLIWFHITNLLVNKR*
				16288	16398	111	1	MKFQCVQIMTFLLLISVYHINILFMLVIHNNFLHLE*
				16537	16653	117	0	MRTSLSLLNLLVNSVLKSFLRVMYRLTMVLVLTESSLK*
				16942	17073	132	1	MQIYILARFVACLKIVHALLLIYHQLMHTLSCRCQISLRLQVI*
				17107	17259	153	2	MNMLYHLWVLGLILVFLVVIVCFVHVTLLFVMCVVGWVWMLKVLMFVAIT*
				17266	17436	171	1	MFLYRLVFQMVLILLCKLKVVCLPILVMLLNLFVQNLHQVNNLDTLFLFYVKDNLG*
				17617	17712	96	1	MNIVVLNMHWVVIMFTILMLLIYNSGVMLVL*
				17854	17916	63	0	MRNLSMAVGVMSRDMLFVQP*
				17941	18168	228	3	MTLVILKVYVVLLLMPNGTVMTSNLLIVMSSCWIMIMQPMVNLMVFVYSGIVMLICIQNFQLCVVLTHVLVLFLI*
				18178	18252	75	0	MVVLFMLTNMRFIHQHMINVLLLN*
				18277	18360	84	1	MTVIVMLCKNKLIMYPFALVVVLPVVI*
				18382	18525	144	1	MQICIKNMLRHIIHLHRQVLTFGYHIVLMFIICGKFLLKLIYKVLKI*
				18565	18705	141	1	MVSYLLQLLTTKFLFAMAMLTTWFSQIKQHCLLMLLLNCLQNEKWV*
				18772	18939	168	2	MKLKDLLPHILRVYVNTLILMRMFVFVLTIVFRVRMSVLRLLRTLFYFLLLSLKI*
				19036	19236	201	2	MFVKMVNFKITMMVFTLKVGIYQTLHQEVIWSMIFLTWIWVFLLINMVLRILILNMLYMVMFQKLH*
				19354	19422	69	1	MNLVQKLFVLIWICCWTTLLLY*
				19564	19659	96	1	MLCHKFISFNVCVWNLVIYIIMVLVLSCLVV*
				19831	20022	192	1	MISMIMLVMQISALQVIVLLFILKISLTYLFLICMMVELNFVMVKTSLKMGFLLILMVLLEKN*
				20218	20280	63	1	MLIIYFGVILLLCLCHIIQF*
				24319	24453	135	1	MALVGLAHYFCCFCRIVESSCVLLSFYRLLWLLQLFNFINARLL*
				24508	25185	678		3
				25408	26088	681		M
				27370	27432	63	0	MSRGKSELFLFVLLEYLKIA*
			+2	542	721	180	2	MFFRTLMLFLAMVQEVWFLWISICVVLMVNLCYLKTCGNLGITLIIILIVLLLMVSLIN*
				974	1108	135	1	MLLLNAIVVLRVGVLVHGMVTYLLVVAHLLRNFVLFLVMLFLVM*
				1358	1432	75	1	MLNLLLALVLLTLVLVCLVFMMTY*
				1478	1576	99	1	MQSGMLLLPLLSLYQLLLVFWLGLLSLLLQLF*
				1586	1684	99	0	MVLLLCVQMFQMLFNQFIAHLHKLFVLHLIFL*
				1685	1762	78	1	MYLKLVMLNLNDLVIMFLLKTLLFV*
				2006	2299	294	4	MILFLLVIYFTLLSLVVLSLMVLTISLLLLVLLQMPLLLLSCCYWILKLQFLCTHVWLMAVVSLLDVMLHSLHMCVLRTVIIFGSNSALIIVVSHGF*
				2309	2413	105	0	MLSCRVITLNVLLFKHWSLKFCLRGFYLSVLKYC*
				2564	2656	93	1	MSIMVFLKLSVVSHTLLVFASNIMLLMFHM*
				2984	3130	147	1	MMLNLPIKSSSYLSLKMMLLPVFVRRVLVSPLFIQVIGKVYMKFLHLQ*
				3131	3214	84	0	MSLGNILSCHNFIFMMKRVVMMFLNQL*
				3356	3421	66	0	MCSQLDNLFLFLLEMNWVFVF*
				3488	3568	81	1	MILLRCNCLKLVKLIQLSKSVMSCLI*
				3677	3784	108	1	MSRLVVCFGLCLTQNFFKKVSVIFVIKCRLISLLV*
				3929	4006	78	1	MVLVSLTLKIVVLILFVLSMLIFIV*
				4271	4348	78	1	MYLMLLVRELVNMSIHYLLKLIILS*
				4535	4648	114	1	MMLMLLNLLELKVIFHSLIVVSMPWMVIFTYYSLTLF*
				4688	4810	123	1	MVFCNRQLLIILLQLKLYQLVIWLNLLLRVVPFICVLYHR*
				5021	5089	69	1	MVLMLKMLLLSLLSHLVNNWVL*
				5228	5311	84	1	MVTLMILLVVLEFLGPPTIIVGLMQLV*
				5354	5419	66	1	MFFGTNLLQVMLDLLLVLFIL*
				5591	5692	102	1	MVVMLVFVHTDINCVHVLSLLMDVLLLPMLVNL*
				5774	5839	66	1	MMLLIMLSMMVLVYLLQICLL*
				5882	5974	93	0	MFHQLLVRKFLLWINLILVHKNFSSLVILL*
				6272	6409	138	1	MKNPLLIRIFIVVILWFVRCVCLVIKSLMIWIILVLFGSTFVILY*
				6719	6919	201	2	MVCINHSMLMLMVVLVSVVNITSFVLIVILLGLVILLLMVILQESLVMLLKQLFNPQLLHMLLLIR*
				6929	7018	90	1	MDFIVFIVVTLFGVMTLTLLNLSIVVKRF*
				7289	7462	174	1	MMILFQLSPMHIGMTFCFQICHLIIFLFLMLNLKISCPFMTLLVVCVPVLRLLTIMF*
				7673	7738	66	1	MYVYLLLHCLLVSHLLIIQPL*
				7820	7897	78	1	MFLIILINGMRLSLVLLLLIVINVL*
				8015	8212	198	2	MTLMVLPLVISVFLILLVLGWKVWVVTMFIVTTLILLKVLNLIVLYSLMLIISMMLKIMYVFQKF*
				8387	8491	105	1	MYSQSLVHLLALWLCLDICCLIFFLQHLLHFCAF*
				8576	8698	123	1	MLLLKIYFLCCFMLFCILFLLGQCVMLGFGILHILLHTSC*
				8906	8989	84	1	MLQVIININIIVVVLVRLTIVVLVMLI*
				9023	9169	147	1	MTCYILHLPLATIPPYNLVLRRWHNHLVVLRDVWFASVMVVLCLMEFG*
				9230	9388	159	2	MIMHIVLCVCIIFQCLIMVSSWELLVLQCMALCCVLRFHNLMYIHLNMFLKR*
				9422	9493	72	1	MKVLHLVFLVLIYVQTLLLKVLL*
				9494	9574	81	1	MELVVLLVIMLEMMVLLSFVIYTKLS*
				9587	9712	126	1	MLVLILLVVFMVILMTNLVCKLRVPTLCYQIMLLPFCTLLC*
				9713	9862	150	1	MVVGGGCVQLELMLMVLMNGLWLMVIQVFLVLSAILFWQQKLVLVLNNC*
				9881	9943	63	1	MKVLVVKTYLVILVYVMSSR*
				10310	10405	96	0	MFWSVYLLYFYTHGAFLKNVLHIGLHMCVLL*
				10718	10801	84	0	MDFMHHMDLLMHFGYHSNYLVLVVTVV*
				11024	11182	159	1	MALLILILIIVAPFRVLLHHLLVCHHILLMKMLDKLMRMLLLMDLPLNLLNN*
				11219	11353	135	1	MRYLFRRKLIEWLNKLLLRCIKKHALLIENLKLLVLCTLYFLEC*
				11498	11608	111	1	MVLFIMLELFGHLMMLKTMMVDLFMLKRLQRKMLKL*
				11726	11848	123	1	MVMPCIILRVVKLLCMLIFLIKLTLNLLSGSMRVVATQSS*
				12158	12313	156	2	MLTPIKILMVEHLFVCIVGPTFLTLVWMVTVSLRVNVFRFLLVVWILLGFV*
				12320	12406	87	1	MCVMFVVVGWDTGVLVTVQLFKVLTFLI*
				20441	24508	4068		S
				24587	24658	72	1	MMLLSCVTILNLLLHLVLSLLIC*
				24833	24991	159	2	MLAIMPISIKIFHLFCSMLLNYASFQASVGILNNHFMKIVLLLFMVVTTMSF*
				25022	25141	120	1	MTFMLLLEVLVKRTYNLCVRLTCIMVLSFTFLLKSLLLV*
				25166	25399	234		E
				25622	25807	186	1	MWTGSFLVLVFLCLLLHFVYGLCILLIVSDFGAVSKLFGLLILKLMQSSLSRFMDIITTYR*
				25970	26083	114	1	MKQARLVGHSTSVLNMVIFLVLPLRRVFCQKERSCFI*
				26099	27232	1134		N
			+3	10077	10154	78	1	MDKPCDTYTCILSTFVFVIIFNYVS*
				12528	20444	7917		1b
				20622	20726	105	1	MVSFILMLVITVVLLLSILVIMMLISIIFMLLMK*
				20919	21014	96	1	MCQQLINLLNLVLNVTLTIPVFLVLSTPPLL*
				21060	21152	93	1	MIVMVILITYFLFNRMAAFLMVSFLIIGFC*
				21264	21383	120	1	MPLVLMLIVTAINIILLLMLCVTILTSVLILWIILRVVL*
				21519	21893	375	3	MLALLWVSYHPLCVRLLLLELVSFILMVLSILIWVLLKLLILMSQLLVPQIFGRLHLLLLLMFWLMLVQLRFKTYFIAILHLKSCSVNTCSLDCKMVFILQIFLMIMFCLRLMLHSPFIINTRT*
				21930	22073	144	1	MFVNHTRLIYLLMVTLQCVLEHLISQLGIFITALRVVHQVTLHGTFI*
				22227	22304	78	1	MLLGLKVILLLVYLILSLVFVSLVI*
				22335	22463	129	1	MIMLVLELYVLQTSHLLVVLHTFLTLVIYLVLKMFPLVTFLL*
				22533	22625	93	1	MSLDMACKTYYSYLTFIMLVMVVIIALRPL*
				22812	22937	126	1	MCVMVTLAVRIYLSSILLLVKLLKMPYDLVLIWKLMMLVVC*
				22950	23039	90	1	MLLVWLMLLVLEIITFLVFYLRETFIQAV*
				23106	23180	75	1	MLTISLVLKVFLLLTLLVLSTTMA*
				23316	23534	219	2	MLLYKLMCFKKIRKFWLHHLIRLLITLLLLLVALMMLLHKLQRLYILLLLHLIRFRMLLINRVVLLTISLHN*
				23724	23861	138	0	MNVSNHNLIDMVFVAMAPISFQSSTQLQTVCFFFILFCCQPTTRM*
				23886	23957	72	1	MAFTAMFCVNLTWFFILIMVFFV*
				24024	24152	129	1	MLLLLTYLVSGYILSYLTTLMLIKHYKSLHKIYQSMLSLILT*
				26121	26342	222	2	MTELLGRNFLLLHFTCLFWLVLIRHHIGSFPGTLSLLVRVIKMSRLVIGMFKSVGVCAGGNVLICLLKFIFIT*
				26385	26678	294	3	MVLFGLLRKVLKLLIPVLVIANVIRNLWNQSSLLLCPQSSLLLSLRIALITHLVLAVVLQLVTTHETLLVVLQDNSLALVLILTSLLQILLLLLLWL*
				26832	26939	108	1	MLFSALVLVILITIWGIQILFRMVLMPKVFHSLLN*
				27129	27206	78	0	MLFRTQYLMLLFQNLNHWLMMTQPL*
				27255	27335	81	0	MFIIISCNPMRLAHDKGLVLHTMVGQ*
