# Supplementary material for: Hydrophobic Alpha-Helical Short Peptides in Overlapping Reading Frames of the Coronavirus Genome
Source: Pathogens. 2022 Aug 3;11(8):877. doi: 10.3390/pathogens11080877 (PMC9415614; doi:10.3390/pathogens11080877)
Supplement: Supplementary file 1 [file pathogens-11-00877-s001.zip › pathogens-1807283-supplementary/Dataset _S3.xlsx]

## Sheet: HCoV-OC43
Dataset S3. Complete ORF list of HCoV-OC43, deduced amino acid sequence of peptides, and predicted tranmembrane hydrophobic helices.
Virus	Sequence	Start codon	Frame	Start	End	Length	SOSUI predicted number	ORF aa (primary transmembrane hydrophobic helix, secondary transmembrane hydrophobic helix)
HCoV-OC43	LC654454.1	ATG	+1	448	528	81	0	MQVHIIWRCYFKMLCSPVKQFWLQPP*
				814	921	108	1	MDVAVLDMFMILKLKMLMTRCMMSLRVSFLRRLML*
				2011	2082	72	1	MQINFAMLLCLRVKSYLMCLWIL*
				2371	2475	105	0	MAFLVLRLDVEEFVFQAEKFMKLRVACYIHPNCH*
				2659	2790	132	1	MFIWPRLVINITLSWLMIMLDFWIKHGEFLVLDGVLHLRNSLQ*
				3037	3141	105	1	MRLAKKFLLLNCIVPLQLLKMMTFLRKVMLKKMM*
				3331	3447	117	1	MKMFVLSFILQSQNLLKFWVCMCLKQLATIAGCDQFWQ*
				3691	3981	291	3	MLCSFMVMLSHIYASVVSLWYLLMLMCHLQSTLLLKISCFVHLLLSVLCIKQLVLWMLMIVILWLLLMVNKLMIIVSLVLLVISLILLLGMVCHFQ*
				4225	4317	93	0	MSLQGANYVKLCLMLLDLMREHRVNKVMYC*
				4669	4797	129	1	MMMHEPSFRAMLMFYLRVGVLSISFIKLMVLEPLSILSVLEA*
				4828	4908	81	0	MYSRVFLIRLLLLKLKPCFWIKWTSC*
				5173	5235	63	1	MVSISLLSKLITIVLLMFLA*
				5674	5796	123	1	MLVIMFMLSVNNLISFMMLLMLRRLQMLLANCQIVCILKI*
				5836	5949	114	0	MMLRKLSINLTCHNTIVTEVSIILSVLLKPNLKHSRK*
				6079	6162	84	1	MWCWLMMICMLRDMRGVVLLLVNLLYG*
				6250	6324	75	0	MMLMIVVTAQRVVPKKPKKSTLLS*
				6346	6477	132	1	MLKIVSLLTMILVKPNTLRVCLLLMCMICGLQVVSMLLELLML*
				6586	6693	108	1	MWLKLCEIKLLHALILLNGFLSYYLAGLKYPLIIK*
				6973	7047	75	1	MWVLRISIVMEVLHVSSAWQDLIC*
				7360	7455	96	1	MLLMVVVNLVVCFVTRGIVVYVLNVVLSLVA*
				7480	7596	117	1	MVALAFVQNINGIALIVILINQVILLLLLRPLLIYLRN*
				7618	7791	174	2	MLLITRLLMLSKLVVLCACSMIVMDSAYMMMLMLVCLWIIVICYILRLRVCLICMLW*
				7933	7995	63	1	MFMWIHFCLCLMWIKRVLML*
				8593	8685	93	0	MVLLEMLALKMFVSLTNLSNLINGMSLHLV*
				8761	9237	477	4	MSLPKCYDMVIMCCTLLHMHFLLMECSVILHIVKYRILIFMLVAVCFPLLALCLQWPMVVHNLIVIQMGLCKMLLCIVHWYLTCGIILLMLKVLSVFQKCCEKGLYVSCVLVLCRIAELDYVRKLMRVYALILMVLGCLIMIIIDHCLGPFVVEMFLI*
				9613	9705	93	1	MLFGYFLTAESLVLLFVVMVHLKKWLSLLL*
				9880	9951	72	0	MVVMCFTNRLLLPFQLHSCNPVL*
				10471	10554	84	1	MGIFMVLIRMLRLFSCPFRIIYNLLIF*
				11125	11211	87	1	MFMHGYRIMFHQLSTLILMKLFMACYCL*
				11602	11718	117	1	MLMDCALLRIVLKPLCLILSCWVLEVFQSLKYLNFNQN*
				11722	11844	123	1	MSNVLMSSCLIACNICMLLLILSCGIIVALCTMKYLPLRI*
				11944	12084	141	1	MITQRTILFCRLYRVNLLIWLASLNMKLLRKILMRRVLVVLLINSS*
				12208	12273	66	1	MIRRVRLFLPCKLCFLVWCVS*
				12415	12486	72	0	MLPMLVMYGRFKLSRIQMVQISS*
				12670	12765	96	1	MVRLFMLYLVMLMVLSIQKFLKMMAILLFWS*
				13039	13200	162	2	MLVPVWPLLLNPMLPLVRIHMVVRLFVYIAAHELNTQMLMGCANYAASLYKCL*
				13234	13329	96	1	MMFVEFVDFGGMEVVHVLALTLLFNQKILIF*
				13990	14067	78	1	MWCCYSRFLLFLYHAYADHVSCIGL*
				16465	16527	63	0	MYRALEIVCCRNAKGNRGSL*
				22345	23616	1272		HE
				24268	24372	105	1	MLLICIFIFIKKVVLFMHILQTLVLLLSFCLMFI*
				25537	25659	123	1	MTSMVFQAKAFLLRLMRLIIIVGRTFYMILMVTSTVLETT*
				25717	25896	180	2	MPILPNQHCYFGILNATTFLIIVLHDSCNPLTIRLIVILVVLSMLIIVLLFLSKHVISQ*
				26140	26214	75	0	MQHVNYSWLNMVVSVITLMPYSQK*
				26422	26622	201	2	MSVSLRLIIIVQEVPKLGTSFVCKVIKASKCYLHCSQKIRSVDILWLPPLLVYFLLGQQQQVYHFI*
				26695	26757	63	0	MHLTMPFMLFSKGSMQLILL*
				26779	26841	63	0	MQILKLLITYCNNSLIDLVL*
				26914	26976	63	1	MVVSPLLMLMFLNSLVILHW*
				27085	27189	105	1	MLHMVCILSTLIMSLLSMSQRRLVLVCALLVIEV*
				27949	28035	87	0	MLGAVIKVDFVLHSLFMVNPNIMINILE*
				28135	28389	255		E
				29008	29082	75	0	MLSSKSVITDCHQPKRVLAWTPHC*
				29167	29790	624	0	MASSSGPISPTSLEIFKPGVEELNPSKLLLLSNHQEGMLYPTILGSLELLSFKRERSLSLQKDKVCLLHQESQLLKLRGTGTDTTDVLLKQPMATSVNCCHDGIFTIWEPDRMLKTSMAPILTESTGSLATRLMSIPRLTLSIGTQVAMRLFRLGFRLARYSLRVTILKAQEGLLLIPDLLRAHPAEPLVQDRVVEPILAIEPLPLV*
				30130	30213	84	0	MSLRRMFMNCAITAQLGLTVHFQALRP*
				30418	30546	129	0	MSPLLKTPQKYKRMNLMSASGGNPSQKSRDKALSIRMDVLLL*
				30604	30681	78	0	MYSVGESERLAEVIADKCQREEPAC*
			+2	5450	5518	69	0	MWCKAGTAYWSRCCYAFWYIES*
				9539	9664	126	1	MASYVWHYYAFMVLFAIYSCCCFKSCFLGIFLLQKAWYFCS*
				13556	21487	7932		1b
				21497	22333	837		2a
				22436	22846	411	4	MEIGFYLVTVVQIVIILLISTPIIILIWTLILLYVILVKYHLKLATPFSGVFTLPIFIIIQAKVNKLFFMRVLILRLIMPLNATVLVVMIFGCRIKACFILRFIRIWLCIAALLLLMYHMFIMAPHKLHLFVNLVV*
				22994	23098	105	1	MIIVNIILTKTLVLFMVSIQQKPLPLVLILIVII*
				23303	23554	252	2	MLVFMILIMEMLVSLAYSVVCYIIHLVFRSKVFLGMIILAVFGLSTPMADVLLLLILISLIYPFVCMIRYQLFCLAFFWALPL*
				27554	27649	96	1	MALVCMAFNLPCWCSYACFTILHMLLYRMWD*
				28475	28567	93	0	MEFFFGYYTTFYYNHIAIWIYKSQYVCLCY*
			+3	201	13352	13152		1a
				13692	13841	150	1	MHCDILIAMIACCFVTFSLYMLVVNNPILLRRIGMILLKILILLMCIKS*
				13944	14006	63	1	MVNGMILVTMLLQPQDVVLL*
				14082	14357	276	3	MLIDYLILYSMILLITSLNCLISILSTGVCHIILTRLIVRMIGVLYIVLILTYFLVWFYLIHVLGLLLGKFLWMVCLLLFQLATIIKNLVL*
				14628	14921	294	2	MVMLLLLIIIIISIICPPWWTLSSCCLFWKLFISILRFMMVVVYRHHKSLLIIMIRVLAIHLTNLEKPGSIMKHYHLRNRMKFTLILSVMSCQHLLK*
				14931	14993	63	1	MLLVLRIEPALLLVFPYLVL*
				15078	15209	132	1	MVAGMICYAALLKMSTILYLWVGIILSVIVLCQTYYVLLVVWY*
				15219	15284	66	0	MRHVVRKAIGFIDLRMNAHKF*
				15315	15416	102	1	MLSLVALVVVMQLLLLLIQSLTYVKLFQPMYVP*
				15426	15542	117	0	MAIRLKILVYVLFRSAYTHMCIEVIRLIQPLSQNIMNF*
				15888	15959	72	0	MLIHLCIMKMKNTKRFFVFIWRI*
				17208	17324	117	1	MKLACLPIMSFLLLMLVFVLSIMFILVILLNCQHHVCY*
				17457	17552	96	1	MKISLRLRMRVVHCVLRSIIRALQHMKVLVL*
				18282	18353	72	0	MVTALKRLWRKLLLVNNLSTSSL*
				18519	18722	204	2	MYALNVLQFTILELVTMVVGAIVLHVITCIIHLLLIFNSGDILVLYQVIMIYIVVSIKEHMLLPLML*
				18744	18806	63	0	MIAFAIILIGMWSIPSFQMS*
				18885	19100	216	2	MILATQKGLPVSKILILSSMMPNQLLSLLRLFCILLRHIRTLLKTVCVCFGTVMWISIHRMQLYVDLTLEC*
				19125	19199	75	0	MEVVCMLINMHSTLNPLLGQPLSI*
				19578	19688	111	1	MLSFLLIIQHTLLMWLLNYLPSAVFDTTQSLSSLEI*
				19803	19904	102	1	MSFLMVVIMVLLKLLNALIMAFTFPRQKLRVFR*
				19932	20192	261	3	MAWWWTRLETLIVCFILLCVKKVRMSSSANSTAWESALTRAHKVIWGVMVNPVMSVVMMLCQPQLSLHKAVLLALLHVVLIWKKIL*
				20205	20303	99	0	MCLFRSMVWRTMPLNTLFMVISTRRLLVVCTC*
				20361	20435	75	1	MTPAYTLILSLTRRVVVVRVFALL*
				20505	20567	63	1	MLMLILKIFSLCFGVTMRKL*
				21246	21365	120	1	MEMLCMPIICFGEIPQFGMGVLIACLTWLNSRLSWLVLP*
				21390	21482	93	0	MIWFIPFLKRVNYLLEIQIKKFSLVTVWLM*
				21510	21572	63	1	MQTSLIILSIFHLPIFRVLC*
				21603	21770	168	1	MKEWIVKYKQRHTLVLLCWIYSLKTIKVLMSLFKKLLMICIGVMVFRLNLRILTS*
				22176	22286	111	0	MMMMLGLSYRTIMKTILGSSDMSTGKVFISVRLVKI*
				23631	27731	4101		S
				27819	28148	330		5a
				28404	29096	693		M
				29106	30452	1347		N
