# Supplementary material for: Hydrophobic Alpha-Helical Short Peptides in Overlapping Reading Frames of the Coronavirus Genome
Source: Pathogens. 2022 Aug 3;11(8):877. doi: 10.3390/pathogens11080877 (PMC9415614; doi:10.3390/pathogens11080877)
Supplement: Supplementary file 1 [file pathogens-11-00877-s001.zip › pathogens-1807283-supplementary/Dataset _S4.xlsx]

## Sheet: HCoV-HKU1
Dataset S4. Complete ORF list of HCoV-HKU1, deduced amino acid sequence of peptides, and predicted tranmembrane hydrophobic helices.
Virus	Sequence	Start codon	Frame	Start	End	Length	SOSUI predicted number	ORF aa (primary transmembrane hydrophobic helix, secondary transmembrane hydrophobic helix)
HCoV-HKU1	LC315651.2	ATG	+1	9793	9894	102	0	MDCYVWCYNAFLVLCHICSYGYCKPCFMVIFIL*
				13930	21738	7809		1b
				21916	22134	219	2	MVIWIFTLVCVIMVKFHLVLVILFLRVIILPGFIITLARVIKLFFMRVLISILIIGLSASLMVVMMYGFLTR*
				22603	22827	225	3	MHVSCLIVIFAILLVIMLANMILIMVIMVLLLFYLVFYIMSLVFLIMAPFCMTILHQFGLGLLLVIVLHLLILN*
				22921	22992	72	0	MANIKSKHVFNYFYFAYNTSCYR*
				26824	26928	105	0	MALVHLVVNCHFIYNFSYDTFLYMLLYWLRFSMF*
				27346	27594	249		E
				28174	28269	96	1	MLIVALLFLLSLKLVTIVYLLVNLVVWILPC*
				28315	28932	618		8
				28990	29088	99	0	MRLLVLSWPSLVKILNLSKLPSKMLRKLGIKF*
				29128	29190	63	0	MFNSVLVKEDRSKTLVILKC*
				29296	29388	93	1	MLIHLLKTLLNFVILVLLGLIVLYLVLRQL*
			+2	194	13606	13413		1a
				13946	14095	150	2	MHCAILIVMIVQYCVKFFVSMLIVKNPTFLRKIGMILLKILILLIFIKN*
				14198	14284	87	0	MVNGMILVILYKQLQVLVWQLQILTILI*
				14456	14554	99	1	MIGVLFIVLILIYYLVWSYLILVLVLLLDKFL*
				14621	14743	123	1	MLTHTAIVCLLKTYFFMQQILLCMLHLLVLCLIYELVVLV*
				14882	14968	87	1	MVMLQLLIIIIISIIYLLWLILSSYCLY*
				14996	15166	171	1	MMVVVYQHHKLLLIIMTKVLVIHLINLVKLDFIMRHYHLRSRMKFMHILNVMCCPL*
				15185	15247	63	1	MLLVLRIELVLLQVFPFLVL*
				15371	15457	87	1	MLTTLFLWVGIILNVIVPCQIFCVLLVV*
				15473	15538	66	0	MNFVVHMVIDSIALRMNVLKF*
				15569	15703	135	1	MLSLVVLAVVMQPLLLLTLFLIYVKLLLLMFVLLWLVMAIRLKI*
				15737	15814	78	1	MFIVQIMLIIHLLMSIMNFYVSILV*
				16520	16594	75	1	MSPNYIWVVCLIIVKTINLIIHLS*
				16790	16930	141	2	MLLLLFKRLLVIEKLFCVGRQVKLNHHLIKIMFSLAIILLVLVRQF*
				17504	17578	75	1	MLVLKLNIMYILEILLSYLHHVCY*
				17711	17806	96	1	MIINLRLRMIIVHYALKYILRDRQHMRVQVL*
				17963	18037	75	0	MIMLYIHKQQKQLILLMLIDLMLP*
				18212	18277	66	0	MLLHFYQLMINIRSTKIWLFV*
				18350	18424	75	1	MVILNFLLLKTKLLNVLEVGLVLM*
				18629	18694	66	1	MLLESELFKCCLIIFWIFLIV*
				18773	18877	105	1	MCVLIVQHAIILELVITVVGAIVILVIMCITRLL*
				19139	19354	216	2	MTLAILKVLLVSKIMNLNSMMLLLLSSLLNSCFMFMMFIKIILKMVYVCFGIVMLINIHLIQLFVDLILGY*
				19379	19501	123	1	MVVVCMLINMHFILILLPERSSKILNLCHFFTIQILLVCM*
				19964	20038	75	1	MSFGIMLKIVCFVVLPMVSANTQI*
				20612	20698	87	1	MILVFIHISLLIKSVVVVRVFVQLLIYY*
				21497	21595	99	1	MAMLCMPTICFGEIVQHGMVVPIVYLICLNFL*
				22943	27001	4059		S
				27515	27580	66	1	MFIIEVDSCISLIVNMSYLLL*
				27665	27736	72	0	MEFLFGCNITSHYYHTAVWLYEP*
				27881	27946	66	0	MDFIFCQQYSAFYQNWQLVEF*
				29618	29695	78	0	MRMNPNSTLGGNPSLLVGIGHSLSE*
			+3	297	368	72	0	MRVGYAPLLVKRWKVLDLFMIIM*
				549	611	63	0	MLWACSVHTRLNVMLYIIFL*
				780	881	102	0	MLMLRFMLSLKVNIHKKLMLYLDNIVVLNPYFL*
				1209	1283	75	1	MIFLLNLYTMLICVIVVLLCSMVM*
				1338	1595	258	3	MVFLVHCVVQFMTLVKLKPNHLVLFLRILCYLLIVLILLTLILLICMVILLHHLVLVYIGHRVLDCGFLSLNLQSSLMMIWFIQV*
				1656	1763	108	1	MFNVSVVILNKIIFLVLIILGAGNCCLIEVIIICF*
				2007	2090	84	1	MLIGWLLNLSYWVLHLLIKWLIGLIPC*
				2433	2501	69	0	MMLLRMSNLLYHLMSIVNHLNL*
				2877	3509	633	4	MRMLFIYLMRLVMKQWPLVCIVLLLLRMLKTLSVVKLLKILLMVSLKTLLMTMKMLLLVTMTMKMLLLVTMTMKMLLLVTMTMKMLLLVTMTMKMLLLVTMTMKMLLLVTMTMKMLLLVTMTMKMLLLVTMTMKMLLLVTMTMKMLLLVTMTMKMLLLVTMTMKMLLLVTMTMKMLLLVTMTMKMLLLVTMTMKMLLLVTMTKLLLLVMM*
				3564	3698	135	1	MMFIMMLCLLVMVLVLKQKHILKLMVYGHLLLHILTVGCVLCYL*
				3933	4001	69	1	MVWMLCFFMEILCLMFVSVDII*
				4050	4115	66	1	MTIFVLFAPLKKFLLLHVLWM*
				4308	4394	87	1	MLLDLLKLMLLLTLLMGICSMVVELQKL*
				4596	4661	66	1	MIVVCLLSYRLVYLVFLLMCH*
				4851	4919	69	1	MIVLFQILLLYKKFYCFVMIYN*
				4995	5135	141	1	MLLMVLKLLSILSVLILFIYVVRVKTLVMYVMVLFIKQLLIKFVFY*
				6084	6167	84	1	MMLKWLLITLIFHNIIVIMVSIIQNLL*
				6327	6431	105	1	MLFWHLMIYMLNVILKDVKLLVSLLFGFVMMKHH*
				7101	7178	78	1	MLFLVIFIFLILVFFLFLWEELLCG*
				7254	7319	66	1	MVVLYVNCVILVLICWIHMQL*
				7623	7709	87	1	MVVIKLVVYFVINEIVVFVLSVVLLLVV*
				7719	7814	96	1	MILLLMVVLVFVLNINGIVLIAILLNQVTLL*
				8187	8291	105	1	MFMLILLCLILMLIERVLIILLTLLMLLLERVCN*
				8496	8603	108	1	MVLSMYRVMLLRQLIFLVYGLLTLLINLLLIYSIN*
				8823	8975	153	2	MLVLKLLIMVLLEIFQLMIYVLLINFSNLINGMSPLLGLFTIIILWIALL*
				9069	9227	159	2	MHLLVIVFSAIHHIFRFLIMIFMLVVVFYHLCVLCLKEVMVHHILIVIQMVL*
				9231	9299	69	1	MLLCIHLWFHIHVIALLILMVL*
				9435	9515	81	1	MIIIEVCLELFVVEIFLICFINFLVV*
				9654	9749	96	1	MLLFGVLIFLCFLFFKFILFVHVFMLVFIFM*
				9867	9959	93	1	MFYGYFHIVGKLVLMYVMIVHLKKHLLLLL*
				10134	10205	72	0	MVMMSYTNLLQHLFLHLFCNQAL*
				10548	10649	102	1	MADHKGHFMLLCVVVILLKVLFCVGHVDLLVMY*
				10737	10898	162	1	MVRIEMLKLYSCQLRTTSKLLMLLLGSMQLYLIIVLGLYKMMFVLLKILMFGL*
				11049	11147	99	0	MNWHLLTFINNWLVLNCNLKQKDLLKKQFIGF*
				12024	12098	75	1	MLLLILGCGSIVVFYIMKYYLLQI*
				12186	12251	66	1	MKLAMIMFKIVLFCRLCKVSL*
				12273	12338	66	0	MKSQRKIWLMLKIVVLLINNR*
				12462	12542	81	1	MIRRVKLFPLCRQCFLAWFVNWIIRL*
				12663	12740	78	1	MFMLHMLVVYGIYRLFKMLMVLINS*
				13293	13394	102	1	MLVLVWLLLLNLRLLLIKILMVVPQFVFTAVHV*
				16356	16427	72	1	MCCLFITDVFALWQLYTEAFVVL*
				21771	22928	1158		HE
				23241	23315	75	1	MVFFLRLRILSYMLIILCIVNLVL*
				23370	23591	222	2	MVSWRLQLVSILCVNILTLFVSLRVVFVMNLGTLILRNLYACLRKILLIMFLQIGCIFIFIKNVVFFMHIMQM*
				23754	23876	123	1	MSTVLLLMPLIVQVVFLVRFNVKLNLLHLILVFMICLVLL*
				23946	24011	66	1	MLVYLHLLIGNVEFFLIVTSI*
				24033	24191	159	2	MLILFLVIILINLKFLVVALIVLLLTSLLYLIVDEMICNWAVLAFCNHLITK*
				24240	24572	333	2	MLLLITLIHLLGIGGMVLVVLMCLLMMLFILIIVFLLTATFALVQIRLLLILVLNLSLFLPFVLLVLNIVIATWILLLFMLKTGVDVLVYLTPFLLILLTHVLKRRSLLV*
				24654	24932	279	3	MPFWVGLLIVVLVIIVAIFFLILFLMELIVAPLVLMICYILTLKFLLVFVLIMIFMASQAKVFLKKFLRLIIIIGRIFCMILMVILLVLKIF*
				25257	25334	78	1	MLVLLTIVLKLLVVYLRFRFLLTLP*
				25341	25475	135	1	MKNLFRLVLLKLLLIVQLSFALIMLLVMIYCRNMALFAIILIVF*
				25767	25955	189	2	MVLKYYLLFYLRLKFLAILQLLLWRLCFRHGLLLLVYHFLLMYNIELMVWVLLWMFLIRIKS*
				25962	26150	189	2	MLLIKLFFLSRMVLLLLTLLLLKFKVSLMLMLKHLIVCYNNYLINLVLLVLLYKKFCLALII*
				26202	26309	108	1	MLMFLNSLVILHLLRLELLVLLRRLMSVLKVNPLV*
				26322	26417	96	1	MVTTFYHWFKMLLMVCFSFILVINLLLLKLS*
				26487	26561	75	1	MIPGCLLVVPIITLNQFQIKMLFS*
				27024	27353	330		4
				27606	28277	672		M
				28293	29618	1326		N
